# Supplementary material for: Identification of targets of monoclonal antibodies that inhibit adhesion and growth in Mycoplasma mycoides subspecies mycoides
Source: Vet Immunol Immunopathol. 2018 Oct;204:11–8. doi: 10.1016/j.vetimm.2018.09.002 (PMC6215757; doi:10.1016/j.vetimm.2018.09.002)
Supplement: Supplementary file 1 [file mmc1.xlsx]

## Sheet: Tabelle1
Proteins identified from the eight immunoreactive spots by LC-MS/MS
Accession	Description	ΣCoverage	Σ# Proteins	Σ# Unique Peptides	Σ# Peptides	Σ# PSMs	Score Spot 1	Coverage Spot 1	# Peptides Spot 1	# PSM Spot 1	Score Spot 4	Coverage Spot 4	# Peptides Spot 4	# PSM Spot 4	Score Spot 5	Coverage Spot 5	# Peptides Spot 5	# PSM Spot 5	Score Spot 6	Coverage Spot 6	# Peptides Spot 6	# PSM Spot 6	Score Spot 7	Coverage Spot 7	# Peptides Spot 7	# PSM Spot 7	Score Spot 8	Coverage Spot 8	# Peptides Spot 8	# PSM Spot 8	Score Spot 9	Coverage Spot 9	# Peptides Spot 9	# PSM Spot 9	Score Spot 10	Coverage Spot 10	# Peptides Spot 10	# PSM Spot 10	# AAs	MW [kDa]	calc. pI
D9QX02	Aspartate--tRNA ligase OS=Mycoplasma mycoides subsp. mycoides SC (strain Gladysdale) GN=aspS PE=3 SV=1 - [D9QX02_MYCMG]	87.98	1	62	62	277		0			84.2873	4.88	2	2	56.65	3.14	1	1	6287.46	86.93	61	238	841.932	50.35	19	26	206.918	20.56	6	6	92.2234	4.88	2	2	92.6299	4.18	2	2	574	66.6276	5.99854
D9QWT6	Dihydrolipoyl dehydrogenase OS=Mycoplasma mycoides subsp. mycoides SC (strain Gladysdale) GN=lpdA PE=3 SV=1 - [D9QWT6_MYCMG]	75.97	2	62	63	305	6769.54	75.97	63	220	55.985	1.01	1	2	1783.83	68.4	37	54	528.157	40.34	14	14	351.077	20.17	7	7	174.037	12.27	5	5		0			69.2926	1.01	1	3	595	64.227	5.71924
D9QVZ9	DNA gyrase subunit B OS=Mycoplasma mycoides subsp. mycoides SC (strain Gladysdale) GN=gyrB PE=3 SV=1 - [D9QVZ9_MYCMG]	76.66	2	61	63	211	1140.77	54.1	32	42					4096.59	76.34	62	159	236.201	12.78	5	7	104.055	5.05	2	3													634	71.5399	5.93506
D9QYF8	2,3-bisphosphoglycerate-independent phosphoglycerate mutase OS=Mycoplasma mycoides subsp. mycoides SC (strain Gladysdale) GN=gpmI PE=3 SV=1 - [D9QYF8_MYCMG]	75.52	1	44	44	140					154.387	12.81	5	5						0			3649.7	72.88	42	116	576.593	35.03	15	17	78.2548	4.71	2	2		0			531	60.0868	6.32861
D9QWT5	2-oxo acid dehydrogenase acyltransferase (Catalytic domain) OS=Mycoplasma mycoides subsp. mycoides SC (strain Gladysdale) GN=MMS_A0300 PE=3 SV=1 - [D9QWT5_MYCMG]	77.57	2	43	44	429	42.22	1.4	1	1	3927.71	67.99	35	124		0			288.166	32.01	7	8	1302.18	61.68	23	37	2067.84	65.89	33	57	1253.21	61.68	25	37	5081.45	76.17	39	165	428	45.7982	6.66846
D9QYI8	Ribonucleoside-diphosphate reductase OS=Mycoplasma mycoides subsp. mycoides SC (strain Gladysdale) GN=MMS_A0937 PE=3 SV=1 - [D9QYI8_MYCMG]	58.33	1	37	37	126	1736.66	51.67	33	54					1562.18	52.36	31	49	253.743	13.61	7	7	49.95	1.67	1	1	393.352	20.83	12	12					134.254	5.83	3	3	720	81.5937	6.22705
D9QWS9	Pyruvate kinase OS=Mycoplasma mycoides subsp. mycoides SC (strain Gladysdale) GN=pyk PE=3 SV=1 - [D9QWS9_MYCMG]	72.59	3	37	37	171						0			35.89	2.3	1	1	67.8331	4.39	2	2	1406.13	60.46	26	47	3180.75	69.04	35	112	203.76	20.08	7	7	88.2352	5.86	2	2	478	53.7839	6.40479
	most abundant proteins in each spot based on total peptide score are labeled in bold numbers
